# Supplementary material for: Cytokine Signaling in Pediatric Kidney Tumor Cell Lines WT-CLS1, WT-3ab and G-401
Source: Int J Mol Sci. 2024 Feb 14;25(4):2281. doi: 10.3390/ijms25042281 (PMC10889092; doi:10.3390/ijms25042281)
Supplement: Supplementary file 1 [file ijms-25-02281-s001.zip]

Archive with 1 entries (1 files):
- ijms-2809901-supplementary.pdf
